# Supplementary material for: Hymenoptera Genome Database: new genomes and annotation datasets for improved go enrichment and orthologue analyses
Source: Nucleic Acids Res. 2021 Nov 8;50(D1):D1032–9. doi: 10.1093/nar/gkab1018 (PMC8728238; doi:10.1093/nar/gkab1018)
Supplement: gkab1018_Supplemental_Files [file gkab1018_supplemental_files.zip]

Archive with 3 entries (3 files):
- Supplementary_File_1.pdf
- Supplementary_File_2.xlsx
- Supplementary_File_3.xlsx
