# Supplementary material for: Hymenoptera Genome Database: new genomes and annotation datasets for improved go enrichment and orthologue analyses
Source: Nucleic Acids Res. 2021 Nov 8;50(D1):D1032–9. doi: 10.1093/nar/gkab1018 (PMC8728238; doi:10.1093/nar/gkab1018)
Supplement: gkab1018_Supplemental_Files [file gkab1018_supplemental_files.zip › Supplementary_File_2.xlsx]

## Sheet: bvos_example_genes
117230162
117230199
117230285
117230291
117230346
117230358
117230362
117230363
117230393
117230408
117230486
117230511
117230518
117230575
117230629
117230634
117230653
117230690
117230738
117230754
117230781
117230793
117230799
117230807
117230814
117230820
117230829
117230889
117230938
117231001
117231004
117231006
117231020
117231087
117231146
117231158
117231164
117231166
117231173
117231179
117231184
117231192
117231198
117231263
117231279
117231280
117231333
117231338
117231350
117231366
117231401
117231457
117231475
117231497
117231570
117231577
117231588
117231643
117231663
117231690
117231704
117231708
117231757
117231773
117231804
117231851
117231866
117231877
117231884
117231929
117231970
117232009
117232059
117232072
117232079
117232091
117232117
117232158
117232160
117232211
117232285
117232365
117232476
117232485
117232516
117232520
117232521
117232543
117232555
117232632
117232638
117232669
117232722
117232741
117232759
117232781
117232815
117232820
117232842
117232854
117232885
117232898
117232991
117232995
117233106
117233107
117233119
117233138
117233152
117233180
117233196
117233202
117233209
117233220
117233279
117233298
117233304
117233335
117233346
117233347
117233379
117233409
117233410
117233507
117233510
117233515
117233535
117233548
117233562
117233573
117233575
117233578
117233622
117233634
117233669
117233673
117233698
117233700
117233728
117233782
117233814
117233860
117233884
117233992
117234004
117234007
117234012
117234046
117234072
117234074
117234076
117234117
117234154
117234159
117234169
117234188
117234238
117234252
117234257
117234267
117234276
117234283
117234285
117234352
117234401
117234416
117234443
117234459
117234485
117234486
117234547
117234553
117234570
117234573
117234694
117234799
117234804
117234818
117234841
117235005
117235006
117235040
117235044
117235050
117235056
117235074
117235086
117235126
117235235
117235244
117235255
117235288
117235293
117235301
117235332
117235357
117235409
117235447
117235449
117235455
117235493
117235588
117235675
117235702
117235722
117235777
117235780
117235904
117235946
117235949
117236002
117236024
117236040
117236091
117236095
117236101
117236103
117236165
117236187
117236192
117236198
117236222
117236245
117236269
117236270
117236343
117236344
117236365
117236366
117236367
117236374
117236376
117236395
117236403
117236405
117236431
117236441
117236463
117236473
117236485
117236506
117236511
117236521
117236522
117236533
117236539
117236580
117236625
117236641
117236689
117236707
117236709
117236721
117236722
117236768
117236801
117236828
117236829
117236830
117236850
117236856
117236910
117236934
117236940
117236942
117236957
117236972
117236973
117236974
117236977
117237037
117237057
117237096
117237098
117237232
117237252
117237253
117237257
117237293
117237339
117237409
117237410
117237464
117237494
117237523
117237627
117237681
117237721
117237723
117237747
117237787
117237834
117237847
117237930
117237977
117237998
117238022
117238023
117238026
117238029
117238063
117238072
117238142
117238150
117238171
117238194
117238253
117238294
117238297
117238301
117238314
117238315
117238329
117238394
117238404
117238471
117238490
117238562
117238564
117238578
117238584
117238653
117238669
117238678
117238722
117238732
117238744
117238802
117238926
117238959
117238961
117238983
117239073
117239095
117239096
117239098
117239118
117239127
117239133
117239136
117239141
117239152
117239158
117239162
117239213
117239215
117239274
117239413
117239503
117239537
117239565
117239572
117239575
117239576
117239577
117239578
117239624
117239684
117239715
117239716
117239719
117239794
117239870
117240005
117240015
117240024
117240035
117240039
117240058
117240059
117240061
117240066
117240087
117240169
117240182
117240189
117240206
117240225
117240275
117240280
117240281
117240337
117240347
117240348
117240350
117240352
117240375
117240393
117240411
117240417
117240583
117240630
117240649
117240655
117240943
117240949
117240952
117240985
117241024
117241241
117241653
117241728
117241744
117241791
117241816
117241823
117241831
117241832
117241844
117241845
117241846
117241885
117241890
117241908
117241912
117242007
117242052
117242057
117242067
117242075
117242079
117242096
117242101
117242115
117242122
117242185
117242244
117242277
117242319
117242347
117242354
117242381
117242400
117242488
117242565
117242567
117242599
117242641
117242677
117242759
117242767
117242790
117242792
117242800
117242802
117242819
117242822
117242824
117242830
117242846
117242876
117242884
117242945
117242970
117242988
117242995
117243022
117243038
117243073
117243093
117243094
117243104
117243116
117243136
117243137
117243138
117243139
117243141
117243142
117243143
117243148
117243154
117243202
117243295
117243296
117243318
117243322
117243323
117243324
117243329
117243342
117243345
117243347
117243354
117243360
117243373
117243378
117243423
117243426
117243443
117243480
117243492
117243497
117243504
117243505
117243518
117243521
117243524
117243538
117243556
117243596
117243631
117243647
117243649
117243650
