# Supplementary material for: Hymenoptera Genome Database: new genomes and annotation datasets for improved go enrichment and orthologue analyses
Source: Nucleic Acids Res. 2021 Nov 8;50(D1):D1032–9. doi: 10.1093/nar/gkab1018 (PMC8728238; doi:10.1093/nar/gkab1018)
Supplement: gkab1018_Supplemental_Files [file gkab1018_supplemental_files.zip › Supplementary_File_3.xlsx]

## Sheet: Sheet1
Taxonomic Group	Rank	Species
Holometabola	Superorder	Acromyrmex echinatior, Apis cerana, Apis dorsata, Apis florea, Apis mellifera, Athalia rosae, Atta cephalotes, Atta colombica, Belonocnema treatae, Bombus bifarius, Bombus impatiens,, Bombus terrestris, Bombus vancouverensis, Bombus vosnesenskii, Camponotus floridanus, Cardiocondyla obscurior, Cephus cinctus, Ceratina calcarata, Ceratosolen solmsi, Chelonus insularis, Copidosoma floridanum, Cypho…
Hymenoptera	Order	Acromyrmex echinatior, Apis cerana, Apis dorsata, Apis florea, Apis mellifera, Athalia rosae, Atta cephalotes, Atta colombica, Belonocnema treatae, Bombus bifarius, Bombus impatiens,, Bombus terrestris, Bombus vancouverensis, Bombus vosnesenskii, Camponotus floridanus, Cardiocondyla obscurior, Cephus cinctus, Ceratina calcarata, Ceratosolen solmsi, Chelonus insularis, Copidosoma floridanum, Cypho…
Aculeata	Infraorder	Acromyrmex echinatior, Apis cerana, Apis dorsata, Apis florea, Apis mellifera, Atta cephalotes, Atta colombica, Bombus bifarius, Bombus impatiens, Bombus terrestris, Bombus vancouverensis, Bombus vosnesenskii, Camponotus floridanus, Cardiocondyla obscurior, Ceratina calcarata, Cyphomyrmex costatus, Dinoponera quadriceps, Dufourea novaeangliae, Eufriesea Mexicana, Formica exsecta, Habropoda labori…
Apoidea	Superfamily	Apis cerana, Apis dorsata, Apis florea, Apis mellifera, Bombus bifarius, Bombus impatiens, Bombus terrestris, Bombus vancouverensis, Bombus vosnesenskii, Ceratina calcarata, Dufourea novaeangliae, Eufriesea Mexicana, Habropoda laboriosa, Lasioglossum albipes, Megachile rotundata, Megalopta genalis, Melipona quadrifasciata, Nomia melanderi, Osmia bicornis, Osmia lignaria
Apidae	Family	Apis cerana, Apis dorsata, Apis florea, Apis mellifera, Bombus bifarius, Bombus impatiens, Bombus terrestris, Bombus vancouverensis, Bombus vosnesenskii, Ceratina calcarata, Eufriesea Mexicana, Habropoda laboriosa, Melipona quadrifasciata
Apis	Genus	Apis cerana, Apis dorsata, Apis florea, Apis mellifera
Bombus	Genus	Bombus bifarius, Bombus impatiens, Bombus terrestris, Bombus vancouverensis, Bombus vosnesenskii
Halictidae	Family	Dufourea novaeangliae, Lasioglossum albipes, Megalopta genalis, Nomia melanderi
Formicidae	Family	Acromyrmex echinatior, Atta cephalotes, Atta colombica, Camponotus floridanus, Cardiocondyla obscurior, Cyphomyrmex costatus, Dinoponera quadriceps, Formica exsecta, Harpegnathos saltator, Linepithema humile, Monomorium pharaonic, Nylanderia fulva, Odontomachus brunneus, Ooceraea biroi, Pogonomyrmex barbatus, Pseudomyrmex gracilis, Solenopsis invicta, Temnothorax curvispinosus, Trachymyrmex corne…
Formicinae	Subfamily	Camponotus floridanus, Formica exsecta, Linepithema humile, Nylanderia fulva
Myrmicinae	Subfamily	Acromyrmex echinatior, Atta cephalotes, Atta colombica, Cardiocondyla obscurior, Cyphomyrmex costatus, Monomorium pharaonic, Pogonomyrmex barbatus, Solenopsis invicta, Temnothorax curvispinosus, Trachymyrmex cornetzi, Trachymyrmex septentrionalis, Trachymyrmex zeteki, Vollenhovia emeryi, Wasmannia auropunctata
Parasitoida	Infraorder	Belonocnema treatae, Ceratosolen solmsi, Chelonus insularis, Copidosoma floridanum, Diachasma alloeum, Fopius arisanus, Microplitis demolitor, Nasonia vitripennis, Trichogramma pretiosum
Chalcidoidea	Family	Ceratosolen solmsi, Copidosoma floridanum, Nasonia vitripennis, Trichogramma pretiosum
Ichneumonoidea	Family	Chelonus insularis, Diachasma alloeum, Fopius arisanus, Microplitis demolitor
